# Supplementary material for: Evaluation of adding the Erector spinae plane block to standard anesthetic care in patients undergoing posterior lumbar interbody fusion surgery
Source: Sci Rep. 2021 Apr 7;11:7631. doi: 10.1038/s41598-021-87374-w (PMC8027195; doi:10.1038/s41598-021-87374-w)
Supplement: Supplementary file 1 — Supplementary Information [file 41598_2021_87374_MOESM1_ESM.xlsx]

## Sheet: Data
Evaluation of adding the Erector spinae plane block to standard anesthetic care in patients undergoing Posterior Lumbar Interbody Fusion surgery
Scientific Reports
Renee J.C. van den Broek (MD)a, Robbin van de Geer (MD)a, Niek C. Schepel (MD)b, Wai Yan Liu (MSc, PhD)b, R. Arthur Bouwman (MD, PhD)a, and Barbara Versyck (MD, PhD)a,c, 1
renee.vd.broek@catharinaziekenhuis.nl
Catharina hospital, Michelangelolaan 2, 5623 EJ, Eindhoven, the Netherlands
patient	ESB	age	seks	lenght_cm	weight_kg	BMI	ASA	LOS	Length of surgery	Surgical time	levels	previous_surgery	Opioids_preoperative	Sufentanil_OR	Morphine_OR	Ropivacaine_OR	Morphine_PACU	PONV_PACU	PCA	Time_PACU_min	Oxynorm_ward_tablets	Oxynorm_MG	VAS_PACU	VAS_6hr	VAS_12hr	VAS_24hr	Morphin_peri	Med_peri	MED_OR	OME_peri	OME_OR
1	0	73	1	170	78	26.9896	2	6.375	191	133	1	0	1	50	10	0	10	0	1	85	5	20	8	6	5	7	20	45	35	85	55
2	0	69	1	162	70	26.6728	3	4.16667	170	131	1	0	0	20	4	0	0	0	1	76	2	10	0	3	2	3	4	14	14	22	22
3	0	41	0	187	120	34.3161	2	3.20833	243	187	2	0	1	44.2308	0	0	0	0	1	55	0	0	8	2	3	4	0	22.1154	22.1154	22.1154	22.1154
4	0	83	0	176	103	33.2515	2	11.0833	316	258	1	1	0	60	5	0	15	0	0	77	4	20	7	2	3	3	20	50	35	90	45
5	0	60	0	175	95	31.0204	2	3.16667	240	188	1	0	0	60	10	0	14	0	0	96	3	15	4	6	3	4	24	54	40	102	60
6	0	48	0	180	60	18.5185	2	3.20833	289	238	2	0	1	70	0	0	12	.	1	92	0	0	3	3	1	1	12	47	35	71	35
7	0	65	1	173	91	30.4053	2	3.25	214	174	1	0	1	35	10	0	10	0	1	44	0	0	5	4	4	3	20	37.5	27.5	77.5	47.5
8	0	47	1	163	61	22.9591	2	3.08333	288	247	2	1	1	90	5	0	5	0	1	63	2	10	1	2	2	4	10	55	50	75	60
9	0	70	1	165	72	26.4463	3	6.20833	256	201	1	1	1	35	10	0	8	1	1	171	0	0	6	3	4	3	18	35.5	27.5	71.5	47.5
10	0	66	1	165	82	30.1194	2	3.125	221	171	1	0	0	50	5	0	4	0	1	68	0	0	4	2	2	2	9	34	30	52	40
11	0	70	0	178	72	22.7244	3	2.08333	203	155	1	1	0	25	5	0	10	0	1	63	0	0	6	1	1	1	15	27.5	17.5	57.5	27.5
12	0	67	1	167	72	25.8166	2	3.25	193	138	1	0	0	45	0	0	0	0	1	54	0	0	1	2	3	3	0	22.5	22.5	22.5	22.5
13	0	57	1	150	53	23.5556	2	1.25	273	217	1	1	0	50	5	0	0	1	0	41	1	10	1	1	1	1	5	30	30	40	40
14	0	49	1	182	92	27.7744	1	3.25	247	198	1	1	1	50	10	0	25	0	1	146	0	0	0	4	3	3	35	60	35	130	55
15	0	79	1	160	56	21.875	3	4.20833	240	164	1	1	0	50	5	0	5	0	1	52	0	0	6	6	2	3	10	35	30	55	40
16	0	70	1	165	83	30.4867	2	4.375	343	283	2	1	1	70	5	0	0	0	1	54	0	0	0	3	2	1	5	40	40	50	50
17	0	57	0	180	90	27.7778	2	2.08333	202	160	1	1	1	30	10	0	16	0	0	72	3	30	7	2	3	3	26	41	25	93	45
18	0	68	0	176	70	22.5981	3	3.20833	278	231	2	1	0	70	7	0	10	.	1	159	0	0	5	2	2	1	17	52	42	86	56
19	0	63	1	163	73	27.4756	2	3.125	233	184	1	0	1	40	5	0	10	0	0	56	6	60	7	3	5	3	15	35	25	65	35
20	0	56	1	163	80	30.1103	2	4.29167	301	251	2	0	0	70	5	0	5	0	1	66	0	0	5	4	7	6	10	45	40	65	50
21	1	55	0	178	82	25.8806	2	2.125	197	126	1	0	1	30	5	200	10	0	0	65	1	5	0	2	3	3	15	30	20	60	30
22	1	64	0	192	100	27.1267	2	1.20833	222	162	1	0	0	40	4	200	3	0	0	45	3	15	4	5	3	3	7	27	24	41	32
23	1	59	1	168	72	25.5102	2	3.16667	214	154	1	1	1	30	10	200	10	.	0	157	1	20	6	0	0	3	20	35	25	75	45
24	1	71	1	160	88	34.375	3	5.375	206	147	1	0	1	30	8	200	4	.	0	120	2	10	1	4	3	4	12	27	23	51	39
25	1	60	0	178	75	23.6713	2	2.125	254	199	2	1	1	35	7	200	13	.	0	55	4	20	2	3	3	.	20	37.5	24.5	77.5	38.5
26	1	70	1	165	66.8	24.5363	3	2.33333	179	133	1	0	0	35	3	150	7	0	1	89	3	15	0	2	2	2	10	27.5	20.5	47.5	26.5
27	1	42	0	186	60	17.343	3	2.125	246	193	2	1	0	50	10	200	0	0	0	39	8	40	.	3	3	4	10	35	35	55	55
28	1	70	1	160	69	26.9531	2	3.125	244	186	2	0	0	42.5	5	200	7	0	0	92	4	20	0	4	4	4	12	33.25	26.25	57.25	36.25
29	1	65	0	182	69	20.8308	3	2.25	224	148	1	0	0	40	10	200	0	0	0	36	1	5	2	2	0	0	10	30	30	50	50
30	1	66	0	165	64	23.5078	2	2.125	226	155	1	0	0	40	10	200	7	0	0	51	2	10	2	2	2	2	17	37	30	71	50
31	1	48	1	158	50	20.0288	2	1.33333	190	114	1	0	0	50	5	200	12.5	0	0	31	1	5	4	2	.	.	17.5	42.5	30	77.5	40
32	1	73	1	157	66	26.7759	3	4.20833	229	175	2	0	1	35	10	200	0	0	1	75	4	20	2	3	3	3	10	27.5	27.5	47.5	47.5
33	1	49	0	178	106	33.4554	3	2.29167	243	172	1	0	1	50	15	.	20	0	1	173	0	0	4	10	8	4	35	60	40	130	70
34	1	62	0	165	84	30.854	3	6.29167	262	205	2	0	1	60	10	200	20	0	1	146	0	0	0	2	3	2	30	60	40	120	60
35	1	48	0	174	84	27.7447	3	2.16667	205	152	1	0	1	50	10	.	15	0	0	70	4	20	6	2	6	5	25	50	35	100	55
36	1	68	0	180	114	35.1852	2	2.5	242	181	1	0	0	30	10	200	3	0	1	50	3	15	0	.	6	7	13	28	25	54	45
37	1	65	1	168	73	25.8645	2	6.08333	267	205	2	1	1	40	15	200	10	0	1	91	6	30	7	3	4	3	25	45	35	95	65
38	1	71	1	158	66	26.4381	2	1.41667	181	127	1	0	0	30	5	200	0	0	0	69	1	5	0	3	3	.	5	20	20	30	30
39	1	52	0	188	99	28.0104	1	1.29167	279	219	1	0	1	40	10	200	0	0	0	39	1	5	3	3	3	.	10	30	30	50	50
40	1	73	1	167	86	30.8365	2	1.20833	259	179	1	1	0	50	5	200	0	0	0	45	0	0	2	2	2	.	5	30	30	40	40
